# Supplementary material for: Cabozantinib Is Effective in Melanoma Brain Metastasis Cell Lines and Affects Key Signaling Pathways
Source: Int J Mol Sci. 2021 Nov 14;22(22):12296. doi: 10.3390/ijms222212296 (PMC8621572; doi:10.3390/ijms222212296)
Supplement: Supplementary file 1 [file ijms-22-12296-s001.zip]

Archive with 15 entries (13 files):
- ijms-1444016-supplementary/
- ijms-1444016-supplementary/ijms-1444016 - Supplementary Movies/
- ijms-1444016-supplementary/ijms-1444016 - Supplementary Movies/Suppl. Movie 1a Control (H1).mp4
- ijms-1444016-supplementary/ijms-1444016 - Supplementary Movies/Suppl. Movie 1b 0.5 uM (H1).mp4
- ijms-1444016-supplementary/ijms-1444016 - Supplementary Movies/Suppl. Movie 1c 5 uM (H1).mp4
- ijms-1444016-supplementary/ijms-1444016 - Supplementary Movies/Suppl. Movie 1d 15 uM (H1).mp4
- ijms-1444016-supplementary/ijms-1444016 - Supplementary Movies/Suppl. Movie 2a Control (H3).mp4
- ijms-1444016-supplementary/ijms-1444016 - Supplementary Movies/Suppl. Movie 2b 0.5 uM (H3).mp4
- ijms-1444016-supplementary/ijms-1444016 - Supplementary Movies/Suppl. Movie 2c 5 uM (H3).mp4
- ijms-1444016-supplementary/ijms-1444016 - Supplementary Movies/Suppl. Movie 2d 15 uM (H3).mp4
- ijms-1444016-supplementary/ijms-1444016 - Supplementary Movies/Suppl. Movie 3a Control (H10).mp4
- ijms-1444016-supplementary/ijms-1444016 - Supplementary Movies/Suppl. Movie 3b 0.5 uM (H10).mp4
- ijms-1444016-supplementary/ijms-1444016 - Supplementary Movies/Suppl. Movie 3c 5 uM (H10).mp4
- ijms-1444016-supplementary/ijms-1444016 - Supplementary Movies/Suppl. Movie 3d 15 uM (H10).mp4
- ijms-1444016-supplementary/ijms-1444016-supplementary.pdf
